# Supplementary material for: Characterization and Evaluation of Taihe Black-Boned Silky Fowl Eggs Based on Physical Properties, Nutritive Values, and Flavor Profiles
Source: Foods. 2024 Oct 18;13(20):3308. doi: 10.3390/foods13203308 (PMC11508104; doi:10.3390/foods13203308)
Supplement: Supplementary file 1 [file foods-13-03308-s001.zip]

Archive with 1 entries (1 files):
- foods-3248010-SI.pdf
